# Supplementary material for: N-Doped Carbon/CeO2 Composite as a Biomimetic Catalyst for Antibacterial Application
Source: Int J Mol Sci. 2023 Jan 26;24(3):2445. doi: 10.3390/ijms24032445 (PMC9916758; doi:10.3390/ijms24032445)
Supplement: Supplementary file 1 [file ijms-24-02445-s001.zip]

Archive with 1 entries (1 files):
- ijms-2171443-supplementary.pdf
